# Supplementary material for: Exploring the Genetic Foundations of Salt Tolerance in Common Vetch (Vicia sativa L.) via Genome-Wide Association Analysis
Source: Genes (Basel). 2025 Dec 30;17(1):32. doi: 10.3390/genes17010032 (PMC12841176; doi:10.3390/genes17010032)
Supplement: Supplementary file 1 [file genes-17-00032-s001.zip]

Archive with 1 entries (1 files):
- genes-3998740-supplementary.xlsx
