# Supplementary material for: Exploring the Genetic Foundations of Salt Tolerance in Common Vetch (Vicia sativa L.) via Genome-Wide Association Analysis
Source: Genes (Basel). 2025 Dec 30;17(1):32. doi: 10.3390/genes17010032 (PMC12841176; doi:10.3390/genes17010032)
Supplement: Supplementary file 1 [file genes-17-00032-s001.zip › genes-3998740-supplementary.xlsx]

## Sheet: Sheet2
Table S1 The salt tolerance related traits for common vetch under 1.2% concentation NaCl
	Germination index (%)			Germination potenial			Germination ration			Root length(cm)			Shoot length (cm)
	Replicate1	Replicate2	Replicate3	Replicate1	Replicate2	Replicate3	Replicate1	Replicate2	Replicate3	Replicate1	Replicate2	Replicate3	Replicate1	Replicate2	Replicate3
GLF294	21.2917	23.5191	17.5892	42.1113	66.7593	46.5294	66.2832	79.2484	68.3684	3.96482	3.42087	4.31432	11.8071	11.8503	10.8426
GLF295	37.3869	30.1973	29.0158	88.3347	59.0537	79.4116	98.3679	90.6076	87.4381	5.50133	4.42494	5.97373	9.58149	13.6301	11.5884
GLF295-1	27.3744	31.3918	25.2338	76.9589	75.671	72.9701	92.071	69.7855	97.0435	2.47407	2.91638	3.30954	13.5887	8.99927	12.212
GLF296	41.5287	43.6581	37.8133	96.888	75.4621	86.4633	95.4306	98.0179	91.1634	3.06575	3.10865	2.5256	14.162	11.1507	11.2873
GLF297	23.2522	19.3272	19.8206	60.1087	52.4312	42.86	62.29	76.9352	74.6749	4.41636	3.65713	3.62651	10.0028	14.9101	9.58712
GLF298	30.163	23.2993	24.2377	65.2464	49.5323	70.0213	96.0236	63.0958	82.0806	5.50363	5.16264	5.23372	12.8871	9.55649	12.9564
GLF299	33.9527	20.6189	34.5283	68.4302	64.9171	71.2527	78.0087	85.0288	98.3159	5.01259	5.95736	4.33006	14.9657	12.8561	10.5782
GLF300	37.9894	32.4937	27.9169	74.1989	80.1728	82.3284	76.3	96.5187	93.8813	3.31843	3.91034	4.77123	13.1635	11.3234	10.9132
GLF300-1	23.3105	35.2707	28.4188	63.8415	91.9895	79.069	91.1196	83.9433	80.537	3.01649	3.04804	3.53547	13.1294	8.69889	13.5717
GLF301	34.0688	26.1458	27.6855	81.6112	47.7855	75.2033	98.3679	80.08	86.5544	4.56566	3.78439	3.64995	12.1324	13.718	9.54967
GLF302	23.5037	34.8999	29.4964	72.7925	56.3734	75.4341	80.4137	79.8992	98.3159	3.83558	4.10079	4.06363	11.907	9.67892	13.814
GLF303	37.2782	49.2527	36.4692	77.4027	83.0158	96.0235	81.1451	98.0179	90.5828	3.22041	2.29004	3.18955	11.5297	14.7119	10.3584
GLF303-1	31.6756	27.3505	24.974	67.1299	95.8162	75.8539	77.8137	80.6251	98.3159	4.03478	3.99613	4.26909	12.8518	12.0269	11.4213
GLF304	37.6506	38.8942	46.4551	83.1429	84.4438	99.7133	96.2758	98.0179	89.5129	2.55437	3.36177	2.78386	11.8359	10.6407	14.1234
GLF304-1	22.641	33.7971	27.562	63.4501	98.593	65.6362	78.2331	92.2091	91.1577	4.91141	3.80161	3.88698	12.6225	12.48	10.8975
GLF305	43.247	36.6049	43.148	86.1266	86.9644	94.209	98.3679	98.0179	81.7611	2.67108	3.44927	2.57965	9.80385	14.9948	11.8013
GLF306	21.4488	20.6708	20.2804	50.1252	61.5832	43.6917	65.5174	65.3787	83.0038	4.04807	3.25333	4.3986	10.958	12.9017	10.6403
GLF307	33.0227	21.1646	33.7127	80.1485	47.5058	76.9457	75.4403	98.0179	72.5917	4.14451	3.21084	4.64465	11.5865	11.796	12.0174
GLF308	27.3292	46.3749	27.6959	67.8104	98.593	63.845	98.3679	76.2628	83.9194	3.5499	2.76099	3.88911	15.4498	12.5658	12.4844
GLF309	33.1633	28.0517	27.885	59.9208	80.492	64.1873	90.4204	83.2326	95.1469	4.84062	6.23315	4.22623	10.8629	15.7751	11.7619
GLF309-1	30.5431	24.4573	31.9996	61.7266	98.593	65.1133	88.7394	91.9707	81.1899	4.16811	3.10246	4.72943	13.8697	9.51455	12.3158
GLF310	46.9247	31.5263	44.5491	94.9883	82.2871	90.0247	98.3679	88.5988	89.4163	2.94179	2.70131	3.0569	10.0213	15.8899	10.6888
GLF310-1	35.1856	26.2218	28.5926	91.5381	77.3371	66.3248	70.3086	89.9268	99.2646	3.5764	4.6486	4.075	10.4452	14.3257	10.6291
GLF311	19.943	24.8598	28.3972	45.0136	75.5114	45.375	82.6494	74.7405	69.4101	4.44298	5.43815	3.91887	7.94055	12.0236	7.93586
GLF312	21.2941	16.0937	16.6122	35.8589	44.2108	41.1302	63.1401	60.3135	63.1464	3.02311	1.8276	2.94929	9.35581	7.94655	10.2976
GLF313	33.5408	22.8795	32.6798	77.4542	63.3521	63.7936	98.3679	86.8115	78.8234	5.78023	5.04635	4.47341	10.9421	16.6409	10.817
GLF314	23.1634	32.366	22.1706	66.308	55.4657	61.5263	66.9032	98.0179	67.6382	5.71313	3.86568	5.72119	12.3253	13.6354	16.9393
GLF315	32.9692	31.1706	27.0601	70.8468	81.4586	67.5946	93.8352	72.5593	88.9055	4.53577	3.88142	4.48281	12.1703	10.5448	13.8849
GLF315-1	34.8179	29.2731	31.909	85.8746	67.5224	85.4029	74.325	98.0179	79.6911	4.66227	3.12851	4.80922	13.1759	11.6512	9.67293
GLF316	33.4689	51.5621	37.969	96.888	91.7607	78.6513	80.2708	98.0179	95.3557	2.88209	3.06179	2.75612	13.4526	9.75238	13.395
GLF317	19.5996	21.263	18.5374	52.1074	45.8975	43.2951	66.5091	68.7483	51.3427	4.39004	5.99705	5.21291	7.32674	9.58408	10.3892
GLF318	31.8934	34.4934	32.0132	63.565	98.593	70.851	71.2964	98.0179	81.3932	3.54373	4.84329	3.61298	12.2477	12.3704	10.7819
GLF318-1	25.2632	42.6062	25.1306	78.3578	75.6233	73.7189	92.4401	64.7187	96.6413	4.51214	3.86105	3.32681	11.8147	10.3676	13.5178
GLF319	46.3026	43.2936	33.4038	82.0927	86.3742	98.8331	96.3023	98.0179	86.9332	3.35787	2.08985	3.25228	10.173	13.9913	12.4357
GLF321	30.193	29.7665	31.2405	68.5834	65.7871	85.5295	68.2417	98.0179	73.8227	4.74077	3.41846	4.74077	11.7543	11.1825	13.6632
GLF322	44.4549	39.8397	38.7054	87.1109	99.4688	80.7203	98.3679	87.6915	90.8743	2.82109	3.04798	2.83093	11.1429	12.5196	12.9374
GLF323	42.6497	37.1675	32.6828	69.0207	90.722	91.9573	92.5635	81.0386	98.3159	3.75696	3.20132	2.94171	10.9519	11.9492	13.6989
GLF323-1	26.7263	30.1862	33.0875	76.9553	88.9456	68.9991	96.5934	68.937	91.2695	4.84739	3.02407	4.72854	10.2099	14.6476	10.2425
GLF324	44.366	31.5693	47.0646	82.9713	79.7528	96.0235	98.3679	98.0179	77.7812	3.30563	2.01111	3.38326	10.1479	16.1964	10.2558
GLF325	38.0271	26.8495	31.7234	73.7051	88.7745	64.3204	82.1747	98.0179	85.8062	6.08852	4.04991	5.76157	11.6692	10.4349	12.6959
GLF326	27.618	38.6206	30.3614	75.8329	69.2201	81.7471	98.3679	62.0863	98.3159	4.41186	5.79081	5.69733	11.415	12.6868	10.6982
GLF328	33.3199	22.7241	35.156	81.7718	62.0631	76.0652	76.2241	85.0614	94.0145	3.91029	4.4178	4.57191	14.5305	11.434	10.6355
GLF329	38.7853	46.7974	37.4173	72.7795	98.593	75.2878	98.3679	90.6804	84.1093	2.32112	3.63014	2.74873	10.7362	13.1831	12.6806
GLF330	37.119	37.4535	48.4275	99.7392	87.311	80.2498	98.3679	90.1089	83.7407	2.69437	3.36453	2.6411	9.80381	13.6366	13.1595
GLF331	26.8368	36.0249	26.2383	78.1826	71.6663	54.7511	72.082	98.0179	85.1009	5.32329	5.79735	4.17935	11.6236	15.8687	10.9077
GLF332	19.7112	24.2007	18.4881	55.675	48.6698	51.0552	57.2826	72.9686	83.6487	3.45908	4.65527	3.58565	12.5227	11.5976	10.3797
GLF333	38.7358	35.3835	27.2808	88.6218	70.2261	77.8521	98.9076	72.5654	89.827	3.72088	3.26162	3.2175	11.9217	14.0833	14.4951
GLF333-1	26.2737	31.9297	37.7965	92.8381	69.1531	78.6088	80.3889	87.2797	94.2314	3.98898	3.84189	4.46914	12.3933	13.5195	9.48729
GLF334	36.2492	38.0317	48.7191	75.3577	90.697	96.0235	97.8583	98.0179	79.5909	3.3662	2.38019	2.95361	14.0339	10.6529	11.9132
GLF329-1	35.2869	28.5668	29.1463	80.9743	79.0369	83.5888	91.9073	82.8201	86.8726	3.28011	4.67788	4.04202	13.6092	9.15971	11.7311
GLF335	47.9133	32.5717	42.5151	86.2457	76.1529	96.0235	98.3679	98.0179	80.7161	2.34803	3.71983	2.63214	11.8018	13.29	11.5082
GLF336-1	18.0837	20.4881	23.8283	58.4866	34.987	61.9264	81.5549	57.4372	74.9079	3.78129	4.26182	3.65689	10.0585	11.7847	12.6568
GLF336-2	25.9524	32.3427	37.7049	75.8718	85.391	76.6372	98.3679	78.0662	78.7746	5.10656	2.89502	4.89842	12.978	12.9102	10.4118
GLF337	41.3878	40.8509	40.7613	99.487	92.8379	74.9751	98.3679	90.8326	87.3045	3.04742	2.82811	2.82447	11.5109	11.9241	13.165
GLF338-1	30.7899	33.4654	23.6447	69.1996	74.0984	61.3019	93.4432	71.0741	98.3159	4.61811	3.41762	3.96427	9.70432	11.9176	13.7781
GLF338	34.6721	27.6094	36.7184	97.2832	59.2934	96.0235	75.7034	83.6806	98.3159	3.4792	3.88519	4.3356	14.1779	11.791	10.0311
GLF339	29.376	38.7165	28.5075	79.6602	73.9839	73.1559	86.2549	98.0179	78.3777	5.98611	3.55579	6.35811	10.5112	12.0018	12.287
GLF340	37.8362	39.4256	31.9381	91.4196	84.7098	75.2706	86.3312	98.0179	91.9444	5.80012	6.00975	4.39013	9.80672	14.2838	11.3095
GLF340-1	36.7148	23.0486	36.2366	74.3859	66.7476	67.3664	96.995	91.9556	69.3494	4.0878	4.25283	3.05938	13.6016	8.87266	12.3258
GLF341	30.5336	29.0098	38.8566	69.4518	80.3912	86.8569	98.3679	76.0638	85.8262	4.32662	4.09059	3.58279	12.715	11.5405	11.1445
GLF341-1	35.4269	32.7669	36.8062	80.9078	55.935	68.9572	86.9957	94.314	74.5903	4.53055	4.34253	3.72692	13.0821	10.2329	11.185
GLF342	34.3333	33.4546	28.8121	88.5276	76.7944	61.478	88.4821	98.0179	94.8999	4.54172	6.35041	5.00786	12.0608	9.33308	13.4062
GLF342-2	36.3465	27.2935	38.3601	76.1769	52.8284	67.1947	73.492	99.0953	86.6127	3.99856	4.58455	3.7169	9.33453	10.8579	13.4076
GLF343	35.953	34.5475	30.8996	72.6802	98.475	65.5449	76.7281	89.2882	95.2837	4.05001	2.69046	3.45952	11.0866	16.7032	12.7102
GLF344	28.965	30.7509	36.8841	65.1971	89.7762	71.8267	81.1683	98.0179	93.1719	4.52618	5.12408	6.24974	10.3658	12.5952	11.839
GLF345	27.0526	32.3491	31.7983	61.2727	93.9956	64.6318	93.2874	62.0634	99.9493	4.71223	3.8329	4.35487	11.4255	13.1604	12.0141
GLF346	33.8407	53.3488	35.8105	86.0014	98.593	72.3535	98.3679	81.1684	98.3159	2.91622	3.38222	2.40157	10.5352	13.885	12.1798
GLF347	34.0448	37.4752	29.8799	79.5461	87.4986	69.6553	86.7985	98.0179	73.4656	3.71225	3.4769	3.01085	12.2747	15.3279	12.8974
GLF347-2	31.4993	17.7129	30.5878	72.7101	57.6294	75.7605	87.795	60.8848	85.3202	4.18237	3.17472	4.34291	15.9938	11.8638	16.5424
GLF347-1-1	33.2732	26.1427	30.5841	62.1885	68.7004	62.9111	98.3679	87.6407	72.8883	4.66814	2.76076	4.5711	10.2996	12.5398	12.2606
GLF347-1-2	35.7356	31.4574	28.807	75.7527	43.9673	77.68	98.3679	63.8692	93.8555	4.38557	2.99067	4.32377	10.4338	10.6596	13.7067
GLF348	38.1644	27.6671	30.7685	73.7346	63.3625	89.7029	83.1703	98.0179	86.7487	5.64408	5.26009	4.99583	10.8319	13.245	10.7231
GLF349	31.0071	23.4924	34.6004	60.8632	79.0447	64.6921	91.7083	71.1891	98.3159	6.11458	3.40109	5.78432	14.4317	11.4116	12.5567
GLF349-1	27.7097	25.5267	33.7636	58.0272	77.309	75.2637	81.265	96.7061	77.6289	4.36224	3.72862	4.50914	11.9001	10.2042	12.9957
GLF349-2	29.8593	24.5137	29.627	69.9232	72.5794	73.7975	90.1542	74.0198	99.526	4.28675	3.80348	4.20978	13.6564	7.59176	14.1519
GLF350	48.835	35.959	38.206	81.832	83.8364	96.0235	79.9532	98.0179	77.1114	3.40611	2.85158	2.44232	12.3186	13.0255	11.2559
GLF350-2-1	28.758	35.7598	25.4821	56.6321	94.833	58.8348	84.6741	98.0179	79.1693	4.6584	3.01089	4.33071	13.2297	10.3651	12.1051
GLF350-2-2	30.0895	28.6251	34.2854	69.8006	83.8323	57.267	98.3679	78.8653	81.3144	3.68813	5.24219	3.96968	13.6882	9.14826	11.9636
GLF351	28.9121	36.5383	31.1496	81.722	57.8864	87.1915	84.2098	98.0179	80.8577	6.26572	3.54767	6.08661	10.8946	12.4336	11.4719
GLF352	30.2136	24.7885	32.8979	62.42	68.8182	73.3618	80.4033	83.6028	98.3159	4.75581	2.67093	4.57326	13.9922	10.3956	11.0122
GLF353	23.9875	31.5063	33.0063	86.6543	68.5473	64.0984	77.519	97.9634	77.1176	4.40665	2.94383	4.34952	13.22	9.85831	14.4217
GLF354	29.0596	38.3562	29.1842	89.0068	68.9326	68.8606	82.9841	98.0179	97.2532	5.99134	5.00046	4.9082	10.7835	11.1695	12.847
GLF355	35.7029	29.0084	40.2887	90.284	74.8568	88.9592	98.3679	79.8918	88.3984	3.99329	3.66541	2.84131	11.3776	7.51597	11.1064
GLF356	25.6619	28.2161	23.822	63.4682	62.4604	58.8714	75.416	93.0169	72.7671	5.87614	4.75558	5.26828	13.9547	9.57881	11.8665
GLF357	39.5442	46.8828	36.573	73.7151	98.593	93.2732	97.8998	91.1611	99.5391	2.43545	3.1913	3.07325	11.0619	14.0669	11.4712
GLF358	27.8617	38.4392	32.0991	77.1943	73.2399	86.2659	92.5546	92.357	81.7885	4.74512	3.20588	4.049	12.3819	9.67866	13.3394
GLF359	27.6576	43.1969	27.5455	91.0322	68.4461	77.2217	78.4132	95.157	93.1299	3.74621	4.63181	3.62197	11.8975	12.3822	11.1202
GLF360	26.915	35.0131	36.4719	87.6891	79.8338	69.1771	98.3679	60.1862	98.3159	4.2657	4.35796	3.37634	12.7501	9.15614	13.4938
GLF361	25.9475	35.5166	35.1359	71.5145	92.3887	62.8967	83.6837	94.2547	98.3159	4.31812	6.31325	5.26863	13.395	7.83278	13.5722
GLF362	31.1862	30.1451	26.5687	76.8957	59.3943	68.31	98.3679	78.5058	85.4409	3.44166	4.11146	4.44688	12.3745	9.40064	13.6248
GLF363	28.8047	34.5169	27.8783	67.0178	88.3327	64.5495	74.7158	98.0179	68.296	4.46861	4.44382	3.98757	13.7256	8.8312	14.0432
GLF364	26.6547	22.952	28.0932	55.7312	74.6053	54.4636	86.8748	88.285	66.0402	6.00153	4.40859	5.48987	9.64783	14.0404	11.7117
GLF364-2	20.7857	26.3582	28.1561	49.8658	66.2064	66.9278	78.0111	60.632	90.5569	4.70259	6.85191	5.8455	10.8946	13.4278	11.0777
GLF365	38.5411	31.1675	26.8914	61.0753	96.071	69.6537	98.3679	59.9571	98.3159	5.77539	4.84399	5.28062	12.7625	9.94582	12.0916
GLF366	28.8855	42.0893	27.4253	92.9455	68.6291	75.1255	98.3679	85.6801	75.8139	4.04684	3.55019	4.40297	11.6311	12.7004	11.0685
GLF367	18.8077	22.9974	22.9949	54.3675	54.3773	47.2552	83.6065	70.9817	57.5118	3.63452	5.51063	4.05486	10.2969	10.0107	10.2925
GLF368	27.2931	27.3652	33.2418	57.0993	92.5638	54.9369	98.3679	60.8451	98.3159	4.64072	2.61151	4.74777	12.9113	9.64152	12.8472
GLF368-2	27.6761	19.9043	25.6195	60.2787	43.0854	63.7359	73.1493	98.0179	69.3643	3.80609	4.1945	4.59941	12.9139	7.60776	13.3783
GLF369	34.5009	20.0357	34.5634	61.4895	63.4931	79.6174	91.8371	92.0028	84.9601	5.90437	4.10088	5.29475	15.133	8.80755	14.4594
GLF370	30.2681	31.689	27.1428	77.6356	69.8559	57.1086	94.3193	82.5634	91.9172	4.98087	5.35807	4.96106	10.9051	12.3537	15.1412
GLF371	38.2394	23.9497	34.4109	87.0238	70.1009	69.6752	76.5884	98.0179	94.143	5.0602	5.37789	5.46191	9.32571	13.0497	12.4246
GLF371-1	36.4685	30.7543	31.7772	68.6946	86.8021	78.5032	89.0807	98.0179	82.973	4.98704	5.60668	5.60628	11.7661	12.1443	9.68956
GLF373	37.2586	29.0882	33.2531	72.2091	90.0348	81.6561	82.5107	88.6318	99.4575	2.61681	2.85132	2.03186	7.51287	9.92239	8.06475
GLF373-2	32.771	36.7541	34.5749	69.2398	98.593	77.6231	98.3679	87.6877	87.9985	3.18637	2.58259	3.83103	7.84272	7.77483	9.58245
GLF529	30.8866	34.9726	41.2409	86.9426	93.2075	85.9499	93.9466	82.0331	98.3159	3.04017	2.13771	2.92212	8.16354	7.0503	6.98617
GLF530	29.8554	50.7041	29.8406	77.8689	94.4357	96.0235	82.0829	94.5166	98.3159	2.31727	2.06063	2.2221	5.7025	8.15928	5.33822
Longjian1	28.197	38.0816	35.1215	83.7865	67.1736	85.7399	98.7462	63.5561	98.9977	2.72624	3.95684	3.51692	15.0357	10.3475	15.1168
Longjian2	29.7682	28.3209	34.3108	58.4686	76.6105	61.421	90.4435	59.4053	87.4512	4.20047	5.62501	3.67453	17.5323	23.9649	20.6028
HZMC1349	48.3672	39.6053	35.0275	82.0547	98.593	73.5176	98.3679	97.8001	85.525	3.12835	2.39483	3.17683	13.5098	10.9373	12.1528
HZMC1349-2	37.5696	37.0646	39.6658	66.3327	98.593	62.1743	86.6088	75.4924	98.3159	4.58755	3.25249	4.15996	22.1815	16.7339	19.2845
HZMC1350	20.3548	24.1497	28.6955	52.8172	50.6162	62.4666	63.5225	76.4332	86.8443	4.6081	5.50453	3.68736	11.028	9.20568	7.66637
HZMC1352	39.2219	26.0275	33.1506	64.0082	96.7021	75.9897	98.3679	60.7705	98.3159	3.30008	5.24638	3.45355	11.9876	9.26311	14.1493
HZMC1353	44.9837	39.5542	38.4621	93.1689	95.6369	78.4943	98.3679	77.3612	98.3159	2.96258	2.2636	3.47382	12.8536	11.1614	12.585
HZMC1353-2	42.6113	50.3719	55.2169	96.888	70.9445	96.0235	97.8159	98.0179	94.5924	2.33645	2.11384	1.84971	11.685	17.2875	13.0275
HZMC1354	34.6728	33.235	30.4922	91.9117	71.5351	73.2533	83.4684	76.8259	98.3159	4.62461	3.68512	3.69027	10.826	10.6772	13.8968
HZMC1355	47.3395	37.0798	38.5808	80.1906	80.2675	96.0235	98.3679	83.4479	93.1818	3.13391	2.10163	3.46447	10.8493	15.0924	10.6583
HZMC1356	27.3457	21.1674	29.1869	62.6647	49.8399	70.7955	78.0056	98.0179	69.775	5.25972	4.54109	5.49918	16.034	11.0881	15.7779
HZMC1357	25.8673	36.489	34.2436	82.3351	63.7504	80.7144	83.2573	98.0179	91.6826	5.37861	5.37987	5.14153	10.2602	13.6148	10.925
HZMC1358	25.8183	33.8211	36.9605	80.1857	83.867	62.7472	86.5661	98.0179	91.0531	5.67083	4.37416	5.85502	11.6522	11.9336	11.2143
HZMC1362	34.8237	33.9159	30.8604	80.3759	80.2865	83.2376	91.5913	79.4808	99.5279	2.32065	2.53218	2.64718	7.782	7.58842	10.1296
HZMC1362-1	38.0654	31.1405	31.2942	85.0681	83.039	81.7928	72.1621	98.0179	87.9761	1.64503	1.37008	1.48489	8.26261	5.59418	8.64321
HZMC1363	35.1841	28.4928	34.7231	72.2813	85.6597	78.759	90.3813	98.5625	77.7562	4.16558	4.21178	3.62263	10.188	13.768	11.444
HZMC1364	31.0594	32.953	35.5877	67.6748	88.9216	87.3035	82.3063	98.0179	79.8822	2.84239	1.9475	2.71011	8.97326	8.17793	8.34881
HZMC1364-1	36.1295	25.0729	39.5976	98.811	67.281	84.108	98.3679	56.4164	98.3159	1.75355	1.39038	1.65607	8.0376	8.94921	8.21319
HZMC1365	37.4241	40.383	45.1928	77.3056	87.855	96.0235	91.9097	86.6979	98.3159	2.61488	3.33402	2.7511	11.8597	14.0128	10.7275
HZMC1366	30.2721	30.7011	35.6268	74.1598	81.8683	70.7719	98.3679	70.6483	98.3159	5.11981	4.75882	6.02138	11.3832	12.543	10.8739
HZMC1366-2	30.2006	38.434	39.6654	83.9757	90.1669	64.0574	98.3679	70.5179	98.3159	6.04902	4.23838	6.2126	13.6742	14.2499	12.5758
HZMC1367	27.8244	39.3358	29.4399	80.7689	63.8797	82.1513	95.0685	75.2546	98.3159	6.30884	5.22863	4.36253	11.7408	10.883	12.1762
HZMC1368	27.2017	39.8735	31.3248	74.113	84.6588	77.9282	86.3822	77.0027	98.3159	4.52989	2.68015	4.78996	9.88403	15.2003	10.3157
HZMC1369	26.7304	42.7031	27.1665	71.2195	83.2593	72.3212	98.3679	75.2848	98.3159	5.04378	6.47047	4.38575	12.2271	11.3987	11.1743
HZMC1370	34.4621	26.7941	38.3437	75.4703	89.5975	78.8322	93.3698	98.0179	75.165	2.71789	2.41723	2.36488	8.21936	9.11377	8.16687
HZMC1371	30.4422	40.2561	25.9017	89.1289	76.9367	60.7344	77.2845	98.0179	98.3159	5.48474	5.8935	4.52176	13.3066	10.2049	11.2885
HZMC1372	31.7449	28.3708	38.2843	91.3761	60.602	84.7219	98.3679	93.4485	72.9985	3.59067	4.95371	3.45562	10.4755	11.968	12.9565
HZMC1374	27.7425	34.4239	25.7336	67.621	63.4238	73.5552	98.3679	90.565	71.7444	4.25583	4.24992	3.49425	9.54883	14.204	11.6472
HZMC1375	28.8579	33.8722	25.1699	60.7205	67.965	75.9145	89.4581	98.0179	72.9986	4.15715	3.29168	4.55117	12.837	8.5904	13.9726
HZMC1376	30.2325	26.7698	30.8977	76.6327	66.5948	61.3725	98.5984	84.2076	83.894	3.61619	4.27468	4.10913	11.1512	13.8257	10.4231
HZMC1377	25.4435	29.6445	27.4121	67.3879	76.7461	67.066	86.9209	98.0179	78.7168	4.99235	4.13215	3.77549	12.7855	9.2748	11.5397
HZMC1378	18.7896	25.0622	20.9482	57.345	37.6557	60.9993	63.4538	86.2294	62.4169	4.90609	3.7383	4.5556	8.39901	12.7943	9.40668
HZMC1379	34.2638	28.5679	26.2683	55.3244	91.6428	57.6327	73.9778	98.8935	95.9287	4.50916	5.0531	5.73774	10.9649	14.5262	12.9089
HZMC1380	37.5328	33.78	30.0872	75.7466	85.9982	74.9552	77.0861	84.3291	99.8848	3.68132	3.01814	3.50054	15.7954	8.99922	15.7054
HZMC1381	29.8557	17.037	30.8072	70.3036	60.4509	52.5455	81.3134	92.216	77.2706	5.73449	3.89551	5.67	16.3048	10.941	15.6542
HZMC1382	28.226	26.0697	23.4043	52.4407	61.6501	70.7092	81.7377	81.7899	77.6724	4.36314	5.73542	5.80144	13.2334	8.70251	13.464
HZMC1382-1	16.9368	27.7095	17.1537	56.3575	33.9513	59.3912	70.2256	72.152	88.6223	6.06167	6.67846	6.75987	9.76254	12.7599	11.6776
HZMC1382-2	16.7905	14.4228	18.5868	38.0946	36.0772	49.4283	74.6267	82.0813	64.3919	6.76196	9.47038	5.96766	9.97176	11.3419	10.1863
HZMC1383	33.5009	25.7613	37.3378	61.4857	93.8349	71.4794	98.3679	72.7461	98.8142	4.49117	6.25298	5.15586	13.4245	11.3556	10.0199
HZMC1383-2	21.8827	21.8767	21.3406	60.6496	53.7393	43.1112	69.0184	91.9575	86.8242	5.99111	9.75635	6.15254	8.59817	11.0327	10.6692
HZMC1384	27.5655	26.9545	33.38	70.3319	54.0628	80.2053	71.3716	98.0179	85.158	4.65385	3.16562	4.18053	12.0959	10.1698	13.1342
HZMC1385	23.8473	13.6338	24.9189	46.8007	65.1953	43.404	66.4372	79.0521	68.4107	4.65506	2.78419	4.26075	10.401	14.6973	9.40169
HZMC1386	28.427	23.0138	26.2592	65.5974	47.7938	71.4088	85.5316	86.1878	69.4806	5.26436	4.74067	5.89498	9.78023	13.9183	11.7015
HZMC1387	36.8403	32.5844	28.9753	84.4352	81.089	71.1758	93.3468	88.4662	84.887	3.32911	4.32446	4.34643	11.2727	11.4678	12.6595
HZMC1388	30.3058	33.2951	34.799	65.2476	81.022	90.4304	98.3679	72.8631	89.8244	3.51779	3.96276	4.51945	10.5398	14.5893	10.2709
HZMC1389	30.2526	26.3605	31.2869	76.4935	57.475	70.6316	82.2314	98.0179	80.6149	3.58785	4.1975	4.21464	10.0322	15.7551	9.61268
HZMC1477	38.2722	33.6175	26.5103	68.2358	91.2134	71.2507	89.5978	98.0179	77.2792	3.17012	4.30332	2.72657	12.5194	12.1989	10.9818
HZMC1479	26.488	19.7518	30.2602	60.735	65.372	53.293	70.832	59.0176	62.1503	1.69358	1.74964	2.25678	6.42822	4.52035	6.45143
HZMC1480	24.4051	32.8578	33.9371	84.3796	53.6692	81.8512	81.3161	98.0179	72.8207	4.25306	4.3898	4.25715	12.8174	11.2839	12.4987
HZMC1481	32.0679	19.0963	31.6358	68.458	57.9124	70.4296	72.7081	65.0208	85.1711	2.53616	3.19018	3.27366	10.1709	6.7584	10.3707
HZMC1482	24.1903	26.0199	29.8898	71.5568	60.6353	58.6079	76.1964	63.5796	73.2239	2.54946	3.4959	2.35463	9.80501	6.94786	8.74713
HZMC1483	32.4098	27.6238	27.8664	59.9188	79.433	65.2482	76.7659	98.0179	71.4842	4.76694	3.17577	4.05729	10.5158	14.8996	9.9846
HZMC1484	24.1515	27.6559	30.3926	63.7206	75.5435	55.7359	78.2531	70.8775	78.5694	3.9404	2.68252	3.57708	8.35777	11.873	8.86927
HZMC1485	28.6354	22.8596	29.5051	61.0691	64.0285	67.5024	88.051	53.3801	82.6689	2.77139	4.65446	2.77415	10.0433	9.75969	8.99701
HZMC1486	29.7705	33.6793	24.4502	73.045	63.1081	68.4469	76.9049	98.0179	80.4781	3.70346	3.90219	4.39434	9.49611	12.461	13.4429
HZMC1487	19.687	15.96	18.353	36.4745	37.8885	46.837	55.4578	59.4514	71.6908	2.10733	3.33374	2.35894	7.66951	8.94126	10.9892
HZMC1488	17.3692	21.2947	18.3361	37.5611	45.4291	43.3098	66.7368	83.018	56.3452	3.09484	2.808	3.09716	9.47109	11.0407	10.3882
HZMC1489	16.5741	18.0723	14.5536	31.5745	32.7389	40.9867	74.8625	60.9085	62.2289	2.91807	2.93945	2.54248	8.53744	10.6982	11.6643
HZMC1490	17.4269	17.369	19.2041	35.6271	45.3981	40.1748	62.491	50.0787	74.0303	2.44971	2.90604	2.44425	9.31179	9.02937	9.25884
HZMC1491	38.5765	40.5918	43.8316	96.888	62.8969	96.0235	95.1469	98.0179	78.5484	2.37165	3.58245	2.7459	10.0824	13.7976	12.7199
HZMC1492	31.9986	30.1768	26.3246	70.9809	83.1345	65.1846	75.9731	98.0179	69.307	3.6842	4.50576	3.51005	11.0527	12.8323	13.615
HZMC1493	33.4874	26.4421	27.9705	57.3897	76.4469	70.7634	76.4568	96.5382	93.705	3.72807	4.58151	3.69042	9.88881	15.2806	10.2306
HZMC1494	28.1293	32.8626	28.1081	64.2592	83.2182	57.1226	91.9239	86.3635	90.5126	4.97807	5.62507	4.69686	13.4022	11.5572	13.4407
HZMC1535	38.0312	32.3256	28.0432	76.8897	69.8545	89.9558	86.7226	87.8049	92.1725	3.69278	4.13062	4.1766	13.3303	8.04984	14.0199
HZMC1535-1	34.2534	30.5793	31.1673	78.8287	72.0895	83.9818	91.8615	78.0248	97.4137	4.24062	3.64798	4.71141	9.28685	13.7317	11.4815
HZMC1536	27.3616	31.889	30.7494	76.2826	74.7214	84.4959	98.3679	78.6029	80.5901	3.32597	4.98802	3.98601	9.74913	11.4595	12.6913
